# Supplementary material for: Diet drove brain and dental morphological coevolution in strepsirrhine primates
Source: PLoS One. 2022 Jun 6;17(6):e0269041. doi: 10.1371/journal.pone.0269041 (PMC9170099; doi:10.1371/journal.pone.0269041)
Supplement: S2 File — (TXT) [file pone.0269041.s008.txt]

[individuals]

20

[landmarks]

30

[dimensions]

3

[names]

Avahi_laniger

Cheirogaleus_major

Daubentonia_madagascariensis

Eulemur_fulvus

Euoticus_elegantulus

Galago_senegalensis

Arctocebus_aureus

Galagoides_demidovii

Hapalemur_griseus

Indri_indri

Lemur_catta

Lepilemur_mustelinus

Loris_tardigradus

Microcebus_murinus

Mirza_coquereli

Nycticebus_pygmaeus

Otolemur_crassicaudatus

Perodicticus_potto

Propithecus_diadema

Varecia_variegata


[rawpoints]

'Avahi_laniger
17.8643589	36.54017639	36.16975021
16.15678406	34.91478729	35.66941071
20.02746582	36.54842377	38.21270752
20.08402061	36.36611938	36.79699326
19.29154205	36.60137177	36.76487732
17.34568596	35.83369827	37.42192078
19.84421158	30.50760078	34.44551468
19.98832512	16.3785038	31.9285717
20.0473938	7.788280487	30.33256531
20.1841259	1.013097763	36.01236725
13.6962471	21.10706329	32.57711029
10.12294388	25.37652779	38.97846222
18.98007584	18.63010025	51.95557404
20.36929703	1.658016205	38.82233047
7.766954899	17.64529228	39.61098099
9.440394402	7.313864231	39.25658035
15.72164345	2.490182638	41.3406601
20.58673859	1.133855343	42.77103806
21.17351341	8.376245499	48.33250046
11.75556564	7.693203926	35.89079666
10.49796295	7.544929981	41.48331451
16.62114906	7.248804569	47.66215515
7.818581581	17.46769905	37.80983353
19.11569595	37.12334061	39.614151
19.82282829	25.81099701	33.77002335
19.96882057	33.86802673	34.93677902
10.98664284	9.724372864	40.32335663
10.89864349	5.172528744	39.31480408
14.80932331	11.7256012	36.19547272
16.59911728	6.697666168	32.49009323

'Cheirogalues_major
20.92465973	5.838811398	36.01919174
17.53994942	6.221154213	32.91251755
21.31045532	4.448161125	31.88589478
21.60542679	5.873012066	35.02508926
19.70749092	4.160173893	33.31495285
18.0725975	7.614470482	31.41744614
21.13333893	12.22405815	28.98033524
20.41386032	19.88166428	18.28873444
19.54846573	25.02952957	11.2289257
19.20793152	20.07940674	5.361233711
14.47646904	19.02789688	25.12779617
13.30452156	13.16557693	26.02157593
18.93722725	4.543678761	15.35890865
19.35401535	19.16972351	4.823626518
7.371425152	15.53042221	17.98334312
8.083491325	19.25931931	12.4242487
13.63685226	16.51555061	5.428434372
18.89881897	15.23941612	3.076403856
18.87433434	12.30650806	5.67969799
10.32803917	20.96234512	12.68336868
9.579055786	17.01975822	10.0644989
14.98550987	13.79141998	5.532848835
12.21009636	17.50787354	24.74028015
18.61344337	4.865334511	31.66644859
21.18087006	15.45571327	25.75369263
21.40418243	10.18457031	33.1361084
9.824319839	18.75273514	13.81719875
9.784257889	18.16875839	9.501504898
13.60074615	19.63892746	13.80624771
15.381567	23.02775002	10.12579441

'Daubentonia_madagascariensis
35.69796753	17.01255035	37.20983505
40.27772522	21.03300858	38.40052414
32.06706238	15.43464375	39.13253021
32.0099144	17.01882362	39.34912872
35.79388428	16.24505806	37.63378906
40.28395462	24.2630558	44.06550217
31.65447998	26.11762238	47.26861572
31.70833969	40.20950317	60.93095398
30.46634483	49.11595917	69.40421295
31.04177475	43.80684662	82.52487183
43.52999115	39.17200851	56.50005341
46.19042206	27.0594635	52.23961258
34.2725029	3.321212769	58.95493698
31.29500961	42.6669426	83.39468384
54.0779686	24.77135658	68.62689972
51.90761948	38.92028046	74.11502838
38.55853271	39.19660568	85.55728149
31.65130615	35.44904709	88.8888092
32.61257935	27.6217308	86.78468323
47.05793381	44.4031601	73.82953644
50.34738922	36.0915451	74.98362732
37.00017548	26.32118988	87.14569092
48.63603973	37.93616104	58.48630524
35.5222435	14.30394745	38.04952621
31.11250877	28.64580345	51.67766571
32.42840576	23.97740555	40.5043335
50.27916718	36.94164658	71.79485321
48.07376862	41.05711365	76.9654541
40.85970306	39.29563904	68.20651245
36.47728348	46.60881424	71.8483429

'Eulemur_fulvus_collaris
24.42920685	53.6463623	31.84078217
20.85521126	49.97411346	30.31528091
25.5547142	51.3888092	34.26742554
25.45318222	52.51934052	33.00260162
24.43793869	51.71968842	33.51230621
21.36517525	49.72255325	32.87881851
25.64568901	43.25221252	28.12480354
25.52749252	22.01257515	23.61987305
25.95545769	9.124732018	22.29035187
25.15732384	1.519248962	31.7427845
17.46994209	29.79578781	21.71557999
11.62723351	35.5063324	32.76768494
23.07655334	27.77638245	51.00011826
25.00720215	1.853527069	33.58538437
7.237986088	23.02407265	29.81031799
8.991345406	13.10173893	28.94465065
19.0689621	2.758875847	36.54074478
24.80578613	0.814229965	37.61699677
24.32665443	6.065378189	44.73390579
11.46593857	11.84075546	27.33082962
10.28985691	11.25851345	32.8395462
19.06925201	5.52374649	42.47620773
9.461159706	25.23991203	26.1137104
22.87485123	50.8429451	35.54748154
26.12791061	35.80300903	27.88592148
25.74330711	48.79505157	28.74768448
11.24588394	15.00878239	29.48747063
11.35684681	8.97867775	30.17257881
16.5518322	15.72922897	27.98541451
20.10540009	9.201778412	25.3066597

'Euoticus_elegantulus
16.97041893	36.22093201	32.01984787
15.37457371	33.62491226	31.96522141
17.70014381	33.34128952	34.56175232
17.81768227	35.60403442	32.62073898
16.7616024	34.29198456	33.9066124
15.69192505	31.93788147	31.87147141
17.29541397	29.44381905	27.95409012
16.94387436	17.17402267	22.67046356
16.67085648	10.31389904	19.71556473
16.61333466	3.366132736	23.07555771
11.13801479	21.09298134	22.19680977
8.271556854	23.38658905	32.54853821
15.43889427	14.64957237	40.06617737
16.56041336	3.185431957	24.28488731
4.48939085	16.43947983	28.0790081
6.783132553	10.44645119	24.06064796
11.67877388	3.042921782	29.48431778
16.47421837	1.157528877	29.74247551
16.13870811	4.592798233	34.40556717
8.541719437	10.60228157	22.0362606
9.023556709	9.955471992	27.53474236
12.92143154	3.910039902	32.69199371
5.552723885	17.77645302	24.07215691
15.88403225	33.25197983	34.71889877
17.43525124	25.17957497	26.54100227
17.82458687	33.46047974	29.36414909
8.199180603	12.05929565	26.63372231
7.919347286	8.668113708	25.78079224
11.63453293	14.03742027	24.54774666
13.04456139	9.688838959	21.41033173

'Galago_senegalensis
13.19514656	31.3076458	28.77794647
11.57651901	29.14654541	28.39661026
13.86352062	27.96705246	31.18159866
13.82282639	30.58324432	29.51545906
13.12104321	28.87997246	30.57666588
11.96782494	27.40603447	30.11195564
14.36181927	23.70313644	25.29724121
15.14957809	15.1914711	20.8452549
15.47138405	10.0936985	17.76306343
15.74921417	3.578828335	20.06437683
10.11539268	18.44997025	19.90782928
6.241816521	19.13222122	28.87825394
13.88101196	11.69094276	34.53623199
15.77404594	3.133136749	21.17573738
4.09705162	12.94066525	25.31948853
7.451683998	8.828953743	21.57401085
11.49436665	2.117269754	24.85503006
15.73474026	0.769916415	26.15324211
15.52797413	2.337245703	28.40343475
8.869870186	8.515587807	19.90782928
8.907880783	8.195635796	24.41810608
12.96800423	2.089772701	27.49238968
5.043740273	15.0853672	21.89804268
12.07162285	27.42505646	31.32550812
14.66221046	20.93050575	23.7984581
14.00588608	28.34757805	26.56210327
8.560062408	9.596457481	21.6605072
8.934772491	6.37166214	22.78630447
10.92826271	11.71909332	22.34622574
12.45919228	8.560131073	18.52916527

'Arctocebus_aureus
18.21456146	4.334161758	24.859272
21.54701614	7.689861298	28.73832512
17.6290493	3.331809044	29.417099
17.35885048	4.433318615	24.81148338
18.98713303	3.293143272	28.3552742
20.96721458	5.01428175	29.05146027
17.51256371	12.35033798	31.3662529
18.53941154	20.4545517	39.28523254
19.38988495	26.66667938	47.76493835
19.34834671	24.41769409	53.89182663
23.37088013	18.75396156	33.13984299
28.58508873	11.48011112	36.64451981
20.91385841	2.908439636	47.72085953
19.27508545	23.93235207	54.14685822
31.39300346	14.76759052	43.94324875
29.02272415	21.19088364	45.90371704
24.99775887	18.87960625	55.9120636
19.32123375	19.41584015	56.90057755
19.55711174	12.91701984	55.12953568
26.90942764	22.31791496	47.99892044
26.98021507	23.1235733	46.79829407
24.66540527	17.10307503	56.2651062
29.81050682	16.61541176	39.05801773
18.74427223	3.176696777	29.31793213
17.79692459	14.57893372	33.05426407
17.63983917	9.237949371	26.98046112
27.98604202	19.16463089	45.54549789
28.68780899	18.80393982	46.88373184
24.36253357	19.72374916	44.08821487
23.06588364	24.80293655	48.39619446

'Galagoides_demidoff
10.97147846	1.97021842	21.43320465
9.238492966	2.376643419	19.19775772
11.48912621	1.177325487	18.47641373
11.40427971	1.962224007	20.95038414
10.76933575	1.057190061	19.13833046
9.322525024	3.876573324	17.18717194
11.81738472	7.207028389	17.15750122
12.13885784	12.69610405	13.33663845
12.3504591	17.20896149	10.75293732
12.5198822	18.42313385	5.707220078
8.108002663	12.57734108	16.38579369
6.36344099	7.306011677	14.99289131
11.35489464	4.499464989	4.984815598
12.5302763	17.93761063	5.216711521
3.099499226	10.23973179	10.0536499
5.638466835	15.33385372	9.107243538
8.895862579	15.8483572	2.931302309
12.43039703	16.25453377	2.090825558
12.41219139	12.40403461	1.393569946
6.349777699	16.21230125	9.443759918
6.650246143	12.93930721	6.712603092
10.34783363	13.47329044	1.366089821
4.622155666	12.43288136	13.61721706
10.24002934	1.106270313	17.73402786
11.9791441	8.87411499	15.99777794
11.73786926	5.312147141	19.84201813
6.477806091	14.40516186	8.96709156
6.874604225	14.36044121	6.198984146
8.666511536	13.39936066	10.50995731
9.924553871	16.83889961	9.505232811

'Hapalemur_griseus
19.7164917	46.82548141	40.55728149
17.39705849	44.91402435	39.21556473
20.64618301	44.33054352	42.58749771
20.52903557	45.89964676	40.63191223
19.5328331	45.06422043	41.83991623
17.95910263	40.6568718	38.44456482
20.18385315	38.06848145	36.56695175
20.33299065	22.1874733	32.59719849
20.17384148	10.80997658	29.04790115
20.54926682	3.749195099	33.55671692
13.69007397	27.3014698	31.7563858
11.37480927	31.3407135	38.07191849
19.79502487	24.44629097	53.90272522
20.63318634	3.520740986	34.32471848
6.245239258	19.10723495	39.34413147
7.43926096	11.4738102	37.27987671
15.42176342	3.152303696	40.86370087
20.76014137	1.908965349	41.24513626
21.1857872	7.6322999	47.77708054
9.771783829	10.09816837	34.55802155
9.528217316	10.86091995	40.93414688
15.01445007	6.7713027	46.80912781
8.458288193	25.17216492	34.81784058
19.36112976	44.61653519	42.89190292
20.43518066	32.16299057	34.88983536
20.07787895	43.11904144	36.52380753
9.502796173	13.55294323	38.50491333
10.53624249	8.423286438	35.63668823
14.05632019	14.33016586	35.40965271
15.80703354	10.10784912	31.55191994

'Indri_indri
36.27070618	19.34490967	64.56681061
33.78349304	22.52316284	62.57564545
39.23088455	16.80138016	59.02297974
38.48062134	20.22943497	62.44029999
35.10068512	19.57599258	63.49146652
33.43803406	20.89726257	58.62823868
39.79369354	28.14846039	56.23082352
40.88660049	41.28468323	32.7580719
42.08816147	47.5761795	15.37438583
41.98838806	39.72483063	6.964240074
29.39840317	38.62705231	43.88411331
27.64188766	31.19045067	46.11325073
36.96343994	10.51634407	31.85082054
42.10280228	38.65960693	6.735074997
19.86396599	33.62516785	28.08041954
22.3734436	34.48600388	13.90167999
35.2938385	32.52437973	6.047579288
43.12301636	35.14720917	5.465263367
41.06658173	20.49050522	14.1076889
27.05732918	40.18889236	15.0649786
23.91745186	32.25366974	13.52507114
26.5838089	28.05125046	13.60947514
22.43296623	35.51358032	37.74542236
35.66353607	16.77450943	58.38729858
40.25872803	30.7838707	48.99103546
38.92262268	25.52787209	61.09541702
25.35954857	36.26713562	18.64719963
25.10460663	35.78755951	10.93362808
30.33580971	37.1783905	21.94813156
35.28508759	43.46492386	14.18483734

'Lemur_catta
26.92497444	50.01815414	24.4060173
22.85562897	46.67279434	23.11478233
28.11299896	48.84650421	25.90142441
27.9205246	48.66790771	24.51859665
25.3105545	48.80158615	25.63591194
23.97462845	47.6439743	25.44514084
27.08885765	41.51733017	19.96651268
26.16409111	25.95232201	13.55499935
25.22895622	11.85931396	6.456566811
26.29992676	3.750554085	12.49584961
17.337677	29.89362717	12.96290398
15.0811615	35.3552475	24.97612953
32.28261566	25.90388489	37.96520996
26.95007515	3.482658386	15.77306175
8.749420166	23.42623901	24.29905128
10.72359085	14.45640659	17.89834976
22.17462349	2.857565165	21.58647537
27.71874237	1.339483738	20.77334976
29.25941467	7.231489182	29.68058014
13.52622128	13.51210976	14.21449471
12.63868713	12.7692976	21.05914688
22.53784752	5.357933998	27.8431797
10.62429523	23.09156227	15.38892365
26.63292503	49.29299927	27.48942184
27.24413681	34.65546417	17.61176682
27.36084366	46.08253098	21.14382172
13.01210308	15.8724556	18.69077873
14.12125397	10.43292141	17.28319931
18.76115799	17.67575073	16.02355576
20.98476028	12.06391144	10.59647369

'Lepilemur_mustelinus
20.58370399	7.269918919	39.13874054
18.51070023	8.62019062	38.04019928
21.34398079	6.392038822	36.67416763
21.43030548	7.491675377	38.29139709
19.91362953	6.795014381	37.48848724
18.87363434	10.14209747	35.38845825
21.5598774	13.10251904	33.60218048
21.15507698	21.28711319	21.69307709
21.02908897	25.83589935	14.44294453
21.24254036	22.70097542	6.706697941
16.91504097	19.82949066	28.01384735
13.16145515	12.82681942	28.42534256
19.78620148	4.037459373	16.45804596
21.24699593	20.70646095	6.364467621
8.638547897	14.53480244	20.69399452
10.4631176	18.53905296	12.21588802
15.87830448	17.86879158	6.540724277
21.22152138	16.98411369	4.63361454
20.90770721	9.725175858	9.433282852
11.96939659	21.50278282	14.17010784
11.86022377	16.59965134	12.45507813
15.68798923	13.0465126	9.115614891
10.36922455	18.2756176	25.0618515
19.99341202	5.951053619	36.24931717
21.42862701	15.25696659	30.26647949
21.58691216	10.91601086	36.70518494
11.60062027	17.44200325	14.23241806
11.86985588	19.27650642	10.5283165
15.82453728	19.6543293	16.66279602
17.67533875	24.63690376	13.15452194

'Loris_tardigradus
19.33930588	17.93528557	32.95241928
21.72119522	16.95235252	27.61889267
19.15537834	20.89241409	29.77338791
19.0452919	18.42741966	32.99204254
19.74970245	19.92024422	30.11807442
21.33567238	18.79584885	27.83678246
18.74431038	15.20486736	23.68696022
18.7329216	11.73847008	16.08579254
18.35717392	9.488149643	9.286941528
18.5605545	12.15569115	3.549110413
23.46919632	10.89236355	21.39514732
25.64377594	16.36604881	22.8531456
21.23384476	29.07845688	16.43213654
18.52875137	12.53738785	3.374376774
31.86463547	18.74991417	14.18268967
28.48788452	13.90321445	9.308023453
24.07663918	16.38835907	3.427482605
18.845438	17.26026917	1.531698465
19.26412582	20.1721611	2.575134277
25.63599586	10.3470068	9.217887878
27.93740845	14.66358185	8.888291359
22.54094505	20.25311279	1.933834553
30.03853989	13.67113018	17.89532661
20.25623322	21.72649765	29.6567955
18.78623772	14.8257494	22.83507538
18.77972412	13.95598125	29.31498146
26.87926865	13.38087749	10.95988655
27.09936142	13.65373421	7.831224442
23.55685997	13.17342567	12.67399216
21.80646324	11.09872437	8.070388794


'Microcebus_murinus
8.881706238	21.36939812	17.36088943
7.575014591	19.15344048	17.79535294
9.156890869	18.35040283	19.00641632
9.41976738	20.93143272	17.28624725
8.525658607	19.29663658	18.70944023
7.716029167	18.44278717	18.17470741
9.613355637	16.90173912	14.77451897
9.756491661	9.990207672	11.43354797
9.825954437	6.155687332	9.274201393
9.424845695	1.567899942	12.37941837
7.044145107	14.3165741	10.91384029
5.070709705	14.5846653	14.6665678
7.555864811	8.129347801	20.31282806
9.358291626	1.372749329	13.13812637
1.670958519	9.551513672	14.47034073
2.709234715	5.107213974	12.10460472
5.765162468	2.077674866	13.7320919
9.00345993	0.97770071	14.89686012
8.923230171	2.881669283	17.20008087
4.31397438	5.763012886	10.54262161
2.94814539	4.954716682	13.02202702
5.626874924	2.746837139	15.55938148
2.953019142	11.03272915	11.57020855
7.892152309	18.31790733	19.10097885
9.722542763	14.72767162	13.65773964
9.733151436	19.53408813	15.15730858
3.888753891	6.586535454	12.56193447
3.723786831	4.059512138	11.87050152
6.343641758	8.032175064	12.06378365
7.688081264	6.212711334	9.702500343

'Mirza_coquereli
14.311656	28.44855881	33.59974289
15.92287636	29.60577011	30.91925621
12.37171745	30.22893906	29.62709808
13.76672935	28.03931046	33.18258667
13.7883749	30.36175537	30.79640388
15.47506332	30.0033989	29.08994293
15.7259016	23.63881302	27.12318993
18.69197845	17.7484951	17.35387611
20.75918198	13.16315269	11.00319386
17.91569519	16.48228264	3.589277267
23.28828621	20.34628296	21.66784477
21.75474739	28.37290573	21.57103729
10.08831787	31.71225166	12.85518646
17.63061714	17.03341484	3.353914738
25.73386765	28.13468361	13.45248795
26.66144371	22.79405975	9.469157219
22.0250206	22.34371185	3.353914738
14.9572897	21.00551224	1.706377745
12.49834633	24.16390991	3.619496822
25.88038445	19.82685852	10.25718021
24.4513855	23.56566429	8.556894302
17.2134552	24.80972862	2.94203043
26.68418884	23.95653343	17.07595634
14.3235836	31.62447739	28.71891785
17.18369293	20.52425575	23.24204063
15.39313221	24.80155563	30.83295822
25.67639923	21.5669632	11.06203461
25.48199463	21.57402611	7.462950706
22.20439339	19.90723419	12.85388565
22.68610382	16.06947899	10.27044106

'Nycticebus_pygmaea
18.38742065	33.42552185	33.36394119
17.12204933	32.05765152	33.84580231
18.85790634	30.68456841	36.42620468
18.78622818	33.64929962	32.82213593
18.17543793	31.54829788	35.16682816
17.48835754	30.7303772	35.19843674
18.21532249	25.99412346	28.09683609
17.66880798	15.47305202	25.70636749
17.3543148	7.541995525	23.71369553
17.64890099	2.087037325	28.23683357
13.28488541	20.68631172	25.61725998
12.57536697	23.83734512	30.28656769
17.17971039	15.62598705	44.48042297
17.97275734	1.897809744	29.32568932
5.965032578	15.2918663	33.21679306
7.56011343	8.486728668	29.5301609
12.21105385	2.53116107	31.91389465
18.20174789	1.279480219	32.22615814
18.39386368	4.217270851	37.64489365
9.391799927	8.079453468	27.32745934
8.875816345	8.892040253	31.17616653
14.84918213	3.375649929	36.52310562
8.162082672	18.62640572	28.67691994
17.68112564	30.56380272	37.29795074
18.07524109	23.94644547	27.71298409
18.37007523	30.51491928	28.77126312
8.469847679	10.21912956	30.01708984
9.481767654	7.313573837	28.0667572
12.65122032	11.59647369	28.12117004
14.0357933	7.793300629	25.57411194

'Otolemur_crassicaudatus
25.52118301	6.766271591	33.31406021
28.60316086	9.49064064	35.95869827
25.4252491	5.758646011	39.00061035
24.6878376	6.891099453	34.33200455
26.64855766	6.184401035	37.52272415
28.36146164	7.473180771	38.41163254
26.04989243	14.96841049	41.04167938
28.72463036	27.37290955	53.27434158
30.71385384	34.34321976	61.97367859
30.68266678	31.40135956	69.95750427
35.55179596	24.03131866	45.72658157
34.79663086	15.80092049	45.58707428
29.24756432	5.935028076	58.29202271
30.62562561	29.22315216	70.62329102
44.3082695	21.36583138	56.11375427
42.19961929	26.68397522	62.02711868
37.71500778	26.35898972	71.41139221
31.14158058	22.72593498	74.7371521
30.70477486	19.15250969	73.48262787
40.5117569	28.82433319	61.86756897
40.98748398	23.75777054	63.42587662
36.38560486	20.0664978	72.09201813
43.31214523	22.48085213	53.01508713
28.41214561	5.532788277	39.30443573
26.51191902	18.01436806	44.29189682
25.33636093	11.94451523	36.62407303
41.26510239	26.65666389	60.90518188
39.4463768	27.86597633	64.2800827
35.95195007	25.74727058	58.54294586
34.85135269	31.81175423	62.64883423

'Perodicticus_potto
22.77303886	48.31653976	38.59213638
19.4200058	43.64937973	37.1313324
23.85002708	44.69794846	41.49377823
23.83758354	47.81386948	38.56013489
22.05338669	45.48723221	41.27148819
19.78364944	42.3086853	39.33848572
23.24500084	36.72280502	33.41730881
23.42222214	19.45560074	30.82394981
23.04735184	6.988716602	31.44342804
23.37277603	3.37136817	38.71042252
16.76583862	27.59596252	29.49022102
14.64913368	32.40111542	35.05943298
22.38642693	23.76981735	54.31238937
23.8543129	4.223108292	40.15931702
8.484000206	24.40227127	41.57756042
10.37344933	12.21399498	36.76099777
16.1682148	4.519855499	41.38140869
23.43668938	4.334616184	43.14845657
23.99926758	9.982622147	49.82595444
13.28420067	11.08167553	33.3012085
11.76379204	12.90561771	39.43239212
17.68539619	6.825182915	47.21587753
11.29925728	27.03674316	32.60303879
22.00765991	44.1241684	42.71100616
23.13175583	32.93217468	32.27099991
23.6112442	43.23501587	33.89930725
12.19108582	14.55986404	37.33016205
13.90507317	9.583091736	34.800457
17.07988358	15.75549316	34.66363907
18.19068909	7.755710602	33.70264816

'Propithecus_diadema
60.12054825	18.84516907	33.34960938
56.2285347	21.79592133	37.04249954
59.77756119	16.75503922	31.93053436
59.33658218	16.97700882	31.17190552
60.14980316	17.91353798	32.90546036
57.33488464	19.29912186	36.45452118
50.62200165	27.26095963	31.42061234
29.5962677	32.09223175	31.46504211
12.10429573	37.53248978	30.75803375
3.674850464	29.54024506	30.51482773
37.570858	32.92086792	41.65992737
42.2730484	24.49707794	45.89046478
30.47675514	2.155913353	33.52574158
4.360821724	27.12497711	30.40779305
21.66517639	22.85623932	52.63998795
15.21277237	24.34485054	51.44791412
4.017836094	21.18659973	37.86424255
2.106914043	18.00090981	30.3015213
6.086068153	13.12115574	31.03746605
14.74022865	29.39881706	46.67303085
13.24863243	20.43005753	50.11006927
4.94879818	13.32803726	35.63284302
39.84625626	26.38632774	46.62434387
59.55091858	16.1538353	33.25092697
44.3709259	27.49316597	31.04306602
56.74827576	23.39499855	31.61777878
17.52183151	23.31819534	49.624897
10.48557281	27.19380569	45.42970276
19.7461319	27.53675079	40.69073486
12.72721481	33.66389847	37.18791962

'Varecia_variegata
29.08570862	60.51356506	56.32637787
24.00577545	56.37905884	53.38762665
29.98521996	60.25638199	56.0200882
29.73035049	60.44763947	55.41610336
28.15853882	59.87888336	56.60704041
24.99071503	51.88900375	52.41563034
30.16114998	48.90605164	48.80340576
30.25899506	27.97121048	43.98410416
30.40564919	10.83144283	38.76584625
30.14496613	4.022252083	48.45388794
19.82116699	36.34023285	41.73140335
14.38303375	41.25404358	54.20428085
26.59389877	33.12113571	71.54315948
30.25405312	4.008598328	50.44644165
8.564491272	26.73524284	52.92863464
11.23867989	14.41939735	46.78618622
22.83187103	3.146039963	54.97814941
30.0706234	1.119800568	56.55538177
29.99266434	14.23848438	67.07759094
17.10257339	12.6132946	43.65187836
11.67697239	13.92082119	50.98454285
20.38980484	8.948915482	62.09760666
12.39621353	32.25298691	43.50527191
28.83361053	59.91964722	57.60573196
30.40620232	42.83196259	47.66120529
30.05941963	55.32790375	51.40929031
12.56197739	16.16413307	49.62463379
16.79524612	10.52680779	45.61894989
20.67375565	19.43254471	45.68046951
23.48276901	9.872509003	42.21726227

[wireframe]
6 12
12 23
23 22
22 13
13 24 
24 6
27 21
21 28
28 20
20 27
20 16
21 16
27 16
28 16
6 7
7 25
25 11
11 8
8 23
8 9
9 30
30 10
10 29
29 8
10 14
14 18
18 22
14 17
17 19
19 13
1 5
5 24
7 26
26 1
1 4
4 3
1 2
2 6
1 1
