# Supplementary material for: Diet drove brain and dental morphological coevolution in strepsirrhine primates
Source: PLoS One. 2022 Jun 6;17(6):e0269041. doi: 10.1371/journal.pone.0269041 (PMC9170099; doi:10.1371/journal.pone.0269041)
Supplement: S3 File — (CSV) [file pone.0269041.s009.csv]

Superfamily	Family	Species	DNE	OPCR	RFI	Diet	BdM	BrM	ECV
Lemuroidea	Lorisidae	Arctocebus aureus	396.48	101.49	0.3048	Insectivory	200	6.1	5.89
Lemuroidea	Indriidae	Avahi laniger	340.7532	108.5563	0.3035	Folivory	1300	10.25	9.64
Lemuroidea	Cheirogaleidae	Cheirogaleus major	196.8982	101.65	0.2018	Frugivory	430	6.12	5.51
Lemuroidea	Daubentoniidae	Daubentonia madagascariensis	105.1907	97.25	0.6063	Insectivory	2603	46.34	46.06
Lemuroidea	Lemuridae	Eulemur fulvus	272.6879	96.0336	0.2705	Frugivory	2332	24.79	24.78
Lorisoidea	Galagidae	Euoticus elegantulus	231.0036	75.3742	0.3064	Frugivory	303	5.73	5.55
Lorisoidea	Galagidae	Galago senegalensis	316.128	80.624	0.2964	Insectivory	210	4.13	3.95
Lorisoidea	Galagidae	Galagoides demidovii	298.468	91.0625	0.2893	Insectivory	62	3.38	2.62
Lemuroidea	Lemuridae	Hapalemur griseus	254.1972	81.68	0.2536	Folivory	1021	14.6	13.74
Lemuroidea	Indriidae	Indri indri	246.532	97.9862	0.2462	Folivory	10500	36.31	34.81
Lemuroidea	Lemuridae	Lemur catta	245.2779	89.8172	0.2611	Frugivory	2380	23.25	23.41
Lemuroidea	Lepilemuridae	Lepilemur mustelinus	221.6492	71.58	0.2599	Folivory	625	9.9	9.56
Lorisoidea	Lorisidae	Loris tardigradus	324.9836	98.5357	0.2969	Insectivory	270	6.05	5.84
Lemuroidea	Cheirogaleidae	Microcebus murinus	240.3411	86.1029	0.2481	Insectivory	64	1.72	1.54
Lemuroidea	Cheirogaleidae	Mirza coquereli	215.9236	79.1875	0.2287	Frugivory	315	6	5.35
Lorisoidea	Lorisidae	Nycticebus pygmaeus	252.5978	94.69	0.2591	Frugivory	414	7.53	7.27
Lorisoidea	Galagidae	Otolemur crassicaudatus	209.7176	80.75	0.2785	Frugivory	1367	12.2	11.84
Lorisoidea	Lorisidae	Perodicticus potto	195.4222	84.2491	0.2553	Frugivory	1124	12.85	12.87
Lemuroidea	Indriidae	Propithecus diadema	249.4169	100.928	0.2715	Folivory	7500	41.23	38.47
Lemuroidea	Lemuridae	Varecia variegata	210.7383	85.9583	0.2364	Frugivory	3335	32.64	30.88
